# Supplementary material for: Expanded CUG Repeat RNA Induces Premature Senescence in Myotonic Dystrophy Model Cells
Source: Front Genet. 2022 Mar 25;13:865811. doi: 10.3389/fgene.2022.865811 (PMC8990169; doi:10.3389/fgene.2022.865811)
Supplement: Supplementary file 3 [file Table1.XLSX]

## Sheet: DEG_CUGexp+_upregulated
Gene name	Gene ID	CUGexp＋ read count	CUGexp- read count	Fold change (CUGexp＋/CUGexp- expression)
ANGPTL4	ENSG00000167772	636	34	20.1135
IGFBP3	ENSG00000146674	1174	83	15.209
NTNG1	ENSG00000162631	413	50	8.88156
KRTAP2-3	ENSG00000212724	328	51	6.91533
ADAM12	ENSG00000148848	351	57	6.62128
AK4	ENSG00000162433	560	95	6.33832
ANKRD1	ENSG00000148677	423	72	6.31709
TRBV12-4	ENSG00000276953	49	9	5.85414
LAMC2	ENSG00000058085	254	50	5.46227
ADAMTS12	ENSG00000151388	3409	707	5.18462
EDN1	ENSG00000078401	321	67	5.15157
L1CAM	ENSG00000198910	909	206	4.74467
B4GALT6	ENSG00000118276	154	37	4.47536
TGFB2	ENSG00000092969	284	71	4.301
CNN1	ENSG00000130176	3059	772	4.26061
F3	ENSG00000117525	7103	1816	4.20567
TFPI2	ENSG00000105825	1763	451	4.20325
CPA4	ENSG00000128510	3577	950	4.0486
SERPINE1	ENSG00000106366	33737	9028	4.01813
AKAP12	ENSG00000131016	2354	649	3.90006
HBEGF	ENSG00000113070	421	117	3.86906
C3	ENSG00000125730	406	113	3.86329
PCSK1N	ENSG00000102109	61	17	3.85825
CH507-42P11.8	ENSG00000275993	121	34	3.82662
RGMB	ENSG00000174136	2903	818	3.81595
RGS4	ENSG00000117152	649	185	3.77209
SORCS2	ENSG00000184985	153	44	3.73894
NRK	ENSG00000123572	584	172	3.65085
PLCB4	ENSG00000101333	668	197	3.64603
TXNIP	ENSG00000265972	83	25	3.56983
MMP1	ENSG00000196611	6187	1893	3.5143
EDIL3	ENSG00000164176	1696	519	3.51373
COL4A1	ENSG00000187498	11409	3519	3.48608
BMPER	ENSG00000164619	667	206	3.48151
RHOD	ENSG00000173156	342	106	3.4692
PKNOX2	ENSG00000165495	118	37	3.42918
SERPINI1	ENSG00000163536	57	18	3.40496
COL1A1	ENSG00000108821	261911	83391	3.3771
SPARC	ENSG00000113140	55039	17532	3.37558
SULF2	ENSG00000196562	273	87	3.37406
NOG	ENSG00000183691	341	109	3.36386
LAMB3	ENSG00000196878	1695	547	3.3319
ULBP2	ENSG00000131015	71	23	3.31925
PPP1R13L	ENSG00000104881	735	239	3.30673
PLOD2	ENSG00000152952	3956	1287	3.30512
HIST1H4H	ENSG00000158406	63	21	3.22575
MLKL	ENSG00000168404	110	37	3.19669
LOXL2	ENSG00000134013	20652	6990	3.17683
CCND2	ENSG00000118971	1635	557	3.15625
G0S2	ENSG00000123689	2123	729	3.13135
ARHGDIB	ENSG00000111348	64	22	3.128
NPAS1	ENSG00000130751	92	32	3.09134
RORA	ENSG00000069667	163	57	3.07484
SEMA7A	ENSG00000138623	3680	1292	3.06263
RPL26	ENSG00000161970	54	19	3.05597
PKIB	ENSG00000135549	108	38	3.05597
MEST	ENSG00000106484	1868	658	3.05253
ADAM19	ENSG00000135074	1797	641	3.01439
ETNK2	ENSG00000143845	126	45	3.0107
DMD	ENSG00000198947	128	46	2.992
KCTD12	ENSG00000178695	1892	682	2.98295
MSX1	ENSG00000163132	121	44	2.95694
FIBIN	ENSG00000176971	1669	608	2.95163
TSPAN13	ENSG00000106537	167	61	2.94372
COL4A5	ENSG00000188153	700	256	2.94014
FZD8	ENSG00000177283	1208	446	2.91234
MYCBP	ENSG00000214114	65	24	2.91214
SEMA6A	ENSG00000092421	89	33	2.89992
GPR155	ENSG00000163328	172	64	2.88973
APLP1	ENSG00000105290	284	106	2.88086
WNT16	ENSG00000002745	150	56	2.88013
OXTR	ENSG00000180914	2272	852	2.86733
LDHA	ENSG00000134333	10758	4054	2.85336
ID3	ENSG00000117318	193	73	2.84278
ENC1	ENSG00000171617	1122	426	2.832
COL8A1	ENSG00000144810	1922	730	2.831
OTUB2	ENSG00000089723	80	31	2.77484
NAALADL2	ENSG00000177694	348	135	2.77176
CASP3	ENSG00000164305	1531	595	2.76674
SCUBE3	ENSG00000146197	527	205	2.76418
CDK6	ENSG00000105810	2170	851	2.74182
TNFRSF11B	ENSG00000164761	603	237	2.73576
UACA	ENSG00000137831	5218	2072	2.70784
FBXL16	ENSG00000127585	460	183	2.70281
B4GALNT1	ENSG00000135454	50	20	2.68812
RASSF7	ENSG00000099849	358	146	2.63657
CPE	ENSG00000109472	886	365	2.61006
NREP	ENSG00000134986	1553	643	2.59699
CCNE1	ENSG00000105173	77	32	2.58732
XRCC4	ENSG00000152422	168	70	2.5806
PROSER2	ENSG00000148426	270	113	2.56918
IGFBP7	ENSG00000163453	2084	873	2.56681
ADAMTS2	ENSG00000087116	2461	1034	2.55918
HIST1H2BK	ENSG00000197903	244	103	2.54719
ARHGAP29	ENSG00000137962	828	352	2.52928
HSPG2	ENSG00000142798	14743	6332	2.50354
PTPRF	ENSG00000142949	7928	3410	2.49988
SPON2	ENSG00000159674	52926	22968	2.47774
KDELC1	ENSG00000134901	320	139	2.4754
HIF1A	ENSG00000100644	4752	2069	2.46959
IL11	ENSG00000095752	300	131	2.4624
GPHN	ENSG00000171723	82	36	2.44918
SCD5	ENSG00000145284	416	183	2.44428
TGFBI	ENSG00000120708	22774	10050	2.43659
GLIPR1	ENSG00000139278	1764	784	2.41931
KBTBD8	ENSG00000163376	38	17	2.4035
CLDN1	ENSG00000163347	3045	1364	2.40039
TNFRSF10C	ENSG00000173535	136	61	2.39728
ABTB2	ENSG00000166016	258	116	2.3915
SRPX2	ENSG00000102359	800	360	2.38944
TGM2	ENSG00000198959	20427	9193	2.38922
KIAA1549L	ENSG00000110427	247	112	2.37131
PLXNA2	ENSG00000076356	152	69	2.36867
SLC39A8	ENSG00000138821	46	21	2.35531
CDCP1	ENSG00000163814	2437	1114	2.35223
TPM1	ENSG00000140416	7262	3333	2.34277
MMP16	ENSG00000156103	132	61	2.32677
PLAU	ENSG00000122861	10165	4713	2.3191
RHOB	ENSG00000143878	2628	1225	2.30674
EREG	ENSG00000124882	139	65	2.29938
ADAMTSL1	ENSG00000178031	705	332	2.28329
GYS1	ENSG00000104812	1901	897	2.27876
CHST11	ENSG00000171310	125	59	2.27807
KRT18	ENSG00000111057	165	78	2.27457
MT2A	ENSG00000125148	16527	7849	2.26407
HHAT	ENSG00000054392	244	116	2.26173
BAK1	ENSG00000030110	380	181	2.25743
SYTL4	ENSG00000102362	117	56	2.2465
ADAMTS1	ENSG00000154734	5337	2555	2.24603
PRICKLE1	ENSG00000139174	319	153	2.24186
HIST1H2BD	ENSG00000158373	149	72	2.22517
DCBLD2	ENSG00000057019	11492	5564	2.22084
C9orf117	ENSG00000160401	68	33	2.21567
SLC9A7	ENSG00000065923	1157	562	2.21364
MAP3K7CL	ENSG00000156265	613	299	2.20444
SLC16A3	ENSG00000141526	10975	5368	2.19837
NEGR1	ENSG00000172260	284	139	2.19691
XXYLT1	ENSG00000173950	520	255	2.19267
SLC1A1	ENSG00000106688	208	102	2.19267
TAGLN	ENSG00000149591	12396	6080	2.19224
LPXN	ENSG00000110031	181	89	2.18674
C22orf23	ENSG00000128346	65	32	2.1841
FLNC	ENSG00000128591	32491	16053	2.17629
IL1RAP	ENSG00000196083	109	54	2.17041
RAB6B	ENSG00000154917	117	58	2.16904
KLHL29	ENSG00000119771	667	331	2.16674
IGFBP4	ENSG00000141753	20515	10205	2.16156
NUAK2	ENSG00000163545	259	129	2.15884
TNFAIP1	ENSG00000109079	1821	909	2.15405
AC091180.1	ENSG00000281126	2	1	2.1505
MLLT11	ENSG00000213190	478	239	2.1505
DUSP8	ENSG00000184545	283	142	2.14293
PPME1	ENSG00000214517	912	459	2.13644
FSTL1	ENSG00000163430	11028	5558	2.13348
DUSP23	ENSG00000158716	111	56	2.1313
COL5A1	ENSG00000130635	11476	5812	2.12312
ASPHD1	ENSG00000174939	294	149	2.12163
SLC25A20	ENSG00000178537	262	134	2.10235
PLEKHN1	ENSG00000187583	127	65	2.10087
ENDOD1	ENSG00000149218	511	262	2.09715
SERPINB2	ENSG00000197632	426	219	2.09158
P4HA1	ENSG00000122884	1334	688	2.08486
C2CD2	ENSG00000157617	1319	681	2.08261
MCAM	ENSG00000076706	3334	1722	2.08181
MARS2	ENSG00000247626	209	108	2.08081
SOX9	ENSG00000125398	1845	955	2.07732
RAI2	ENSG00000131831	131	68	2.07144
ANKRD34A	ENSG00000272031	208	108	2.07085
PNP	ENSG00000198805	181	94	2.07043
NEDD4L	ENSG00000049759	641	333	2.06978
FSTL3	ENSG00000070404	1297	674	2.06914
PSTPIP2	ENSG00000152229	257	134	2.06223
ADAMTS14	ENSG00000138316	163	85	2.06195
ANKRD52	ENSG00000139645	3715	1938	2.06117
TDG	ENSG00000139372	287	150	2.05731
SVEP1	ENSG00000165124	1399	733	2.05222
COL4A2	ENSG00000134871	15195	7981	2.04716
TNFRSF10D	ENSG00000173530	3445	1810	2.04654
DIAPH3	ENSG00000139734	175	92	2.04531
SPRN	ENSG00000203772	279	147	2.04078
RANBP6	ENSG00000137040	499	265	2.02472
NAV1	ENSG00000134369	4739	2523	2.01966
TMEM177	ENSG00000144120	105	56	2.01609
FAM216A	ENSG00000204856	118	63	2.01396
ICAM1	ENSG00000090339	1509	806	2.01309
HK2	ENSG00000159399	930	497	2.01204
CENPT	ENSG00000102901	636	340	2.01135

## Sheet: DEG_CUGexp-_downregulated
Gene name	Gene ID	CUGexp＋ read count	CUGexp- read count	Fold change (CUGexp＋/CUGexp- expression)
CTSK	ENSG00000143387	264	8409	0.0337574
PTGDS	ENSG00000107317	12	196	0.0658316
OLFML2A	ENSG00000185585	65	910	0.0768036
GPNMB	ENSG00000136235	242	3294	0.0789953
KREMEN1	ENSG00000183762	31	419	0.0795531
FABP3	ENSG00000121769	40	536	0.0802425
SOD3	ENSG00000109610	54	690	0.08415
COL15A1	ENSG00000204291	114	1389	0.0882495
TMEM119	ENSG00000183160	106	1289	0.0884224
TNFAIP2	ENSG00000185215	40	480	0.0896042
C1R	ENSG00000159403	133	1561	0.0916132
APOE	ENSG00000130203	53	617	0.0923634
IGDCC4	ENSG00000103742	68	713	0.102548
NNAT	ENSG00000053438	25	262	0.1026
FAM129A	ENSG00000135842	169	1763	0.103073
FBLL1	ENSG00000188573	16	159	0.108201
LPPR3	ENSG00000129951	23	215	0.115027
DMKN	ENSG00000161249	10	90	0.119472
SCD	ENSG00000099194	2500	22470	0.119632
CD4	ENSG00000010610	33	281	0.126275
HES6	ENSG00000144485	21	177	0.127572
ADM2	ENSG00000128165	65	533	0.131128
MDK	ENSG00000110492	337	2660	0.136225
TRIB3	ENSG00000101255	297	2325	0.137355
PTGER1	ENSG00000160951	36	277	0.139744
PRDM8	ENSG00000152784	190	1459	0.140026
DDIT3	ENSG00000175197	59	452	0.140353
OLR1	ENSG00000173391	17	130	0.14061
PHGDH	ENSG00000092621	267	2036	0.141008
LRRC49	ENSG00000137821	16	120	0.143367
VAT1L	ENSG00000171724	193	1445	0.143615
CEMIP	ENSG00000103888	155	1159	0.1438
SLC6A9	ENSG00000196517	80	596	0.144329
SLC15A3	ENSG00000110446	41	304	0.145017
SLC7A11	ENSG00000151012	142	1043	0.146391
VWA5A	ENSG00000110002	161	1179	0.146832
UNC5B	ENSG00000107731	166	1199	0.148867
CYP27A1	ENSG00000135929	64	460	0.1496
TM7SF2	ENSG00000149809	56	402	0.149786
SERPINF1	ENSG00000132386	216	1533	0.151503
SLFN11	ENSG00000172716	36	252	0.153607
FADS2	ENSG00000134824	1276	8698	0.15774
PRRX1	ENSG00000116132	174	1140	0.164117
CLDN23	ENSG00000253958	24	156	0.165423
CDKN1C	ENSG00000129757	90	578	0.167426
HNMT	ENSG00000150540	17	109	0.1677
TCEA3	ENSG00000204219	27	172	0.168789
HSPA2	ENSG00000126803	30	191	0.168887
PCDH18	ENSG00000189184	176	1099	0.172197
ABCC3	ENSG00000108846	20	118	0.182246
SV2A	ENSG00000159164	238	1392	0.183843
SELENBP1	ENSG00000143416	35	202	0.186306
MFAP4	ENSG00000166482	606	3458	0.188433
HSD17B7	ENSG00000132196	24	136	0.18975
NQO1	ENSG00000181019	260	1473	0.189793
NR1H3	ENSG00000025434	40	225	0.191156
PCOLCE	ENSG00000106333	1444	8118	0.191262
TRPA1	ENSG00000104321	242	1355	0.192037
FBXO32	ENSG00000156804	69	386	0.192208
PTN	ENSG00000105894	39	217	0.193248
DCN	ENSG00000011465	317	1756	0.194108
PODNL1	ENSG00000132000	16	87	0.197747
FBLN1	ENSG00000077942	584	3169	0.198153
CLU	ENSG00000120885	2078	11253	0.198558
FAM65C	ENSG00000042062	122	656	0.19997
TCF7	ENSG00000081059	17	91	0.200871
PRTFDC1	ENSG00000099256	21	112	0.201609
CTSH	ENSG00000103811	42	222	0.203426
UBA7	ENSG00000182179	53	280	0.203529
GPR162	ENSG00000250510	22	116	0.203927
QPRT	ENSG00000103485	167	878	0.204518
BAALC	ENSG00000164929	53	275	0.20723
TMEM130	ENSG00000166448	32	162	0.212395
PLA2G16	ENSG00000176485	32	162	0.212395
IFI35	ENSG00000068079	30	151	0.213626
HSD17B14	ENSG00000087076	106	533	0.21384
FADS1	ENSG00000149485	649	3259	0.214126
AC024060.1	ENSG00000281584	1	5	0.21505
SCARA3	ENSG00000168077	443	2174	0.219106
ASNS	ENSG00000070669	175	856	0.219823
NUPR1	ENSG00000176046	556	2706	0.220931
PALM	ENSG00000099864	93	451	0.221726
MAPK13	ENSG00000156711	65	312	0.22401
ITPKA	ENSG00000137825	41	196	0.224925
TNFRSF19	ENSG00000127863	257	1225	0.225583
PSAT1	ENSG00000135069	360	1706	0.226899
PLTP	ENSG00000100979	213	1008	0.227211
CHAC1	ENSG00000128965	316	1483	0.229116
SALL1	ENSG00000103449	51	238	0.230411
CCDC74A	ENSG00000163040	17	79	0.231383
CTSS	ENSG00000163131	14	65	0.231592
HIST3H2A	ENSG00000181218	10	46	0.23375
COLEC12	ENSG00000158270	41	187	0.23575
DNALI1	ENSG00000163879	25	114	0.2358
SNCA	ENSG00000145335	97	441	0.236506
FGD4	ENSG00000139132	35	159	0.23669
DCHS1	ENSG00000166341	316	1422	0.238944
C20orf96	ENSG00000196476	34	153	0.238944
ZNF853	ENSG00000236609	103	461	0.24024
GPRC5B	ENSG00000167191	145	646	0.241349
OPLAH	ENSG00000178814	44	196	0.241383
OLFML3	ENSG00000116774	209	927	0.242424
KIAA1211	ENSG00000109265	124	548	0.243305
SYNGR3	ENSG00000127561	41	181	0.243565
LAMA5	ENSG00000130702	534	2357	0.243608
S100A4	ENSG00000196154	34	150	0.243723
C14orf93	ENSG00000100802	11	48	0.246411
MSC	ENSG00000178860	84	362	0.249506
KIAA0101	ENSG00000166803	14	60	0.250892
ALDOC	ENSG00000109107	47	201	0.251427
CPNE7	ENSG00000178773	418	1786	0.251654
THEMIS2	ENSG00000130775	38	161	0.253786
GRASP	ENSG00000161835	146	616	0.254848
WARS	ENSG00000140105	803	3384	0.255149
C1S	ENSG00000182326	654	2743	0.256367
TMEM97	ENSG00000109084	50	208	0.258474
KRT19	ENSG00000171345	111	460	0.259462
HMGB2	ENSG00000164104	70	290	0.259543
HTRA3	ENSG00000170801	52	215	0.26006
MCTP1	ENSG00000175471	43	176	0.262703
FAHD2B	ENSG00000144199	11	45	0.262839
C1orf56	ENSG00000143443	13	53	0.263741
MATN2	ENSG00000132561	78	317	0.264573
PPARG	ENSG00000132170	105	426	0.265026
MMAB	ENSG00000139428	95	384	0.266012
SETDB2	ENSG00000136169	48	194	0.266041
CASP1	ENSG00000137752	71	285	0.267869
CHRM2	ENSG00000181072	96	385	0.268114
DBP	ENSG00000105516	28	112	0.268812
GNG2	ENSG00000186469	76	302	0.270593
SMCO4	ENSG00000166002	11	43	0.275064
RELN	ENSG00000189056	157	613	0.27539
TNFRSF1B	ENSG00000028137	200	777	0.27677
PDE5A	ENSG00000138735	669	2586	0.278168
HMGCS1	ENSG00000112972	390	1505	0.278636
PRRX2	ENSG00000167157	35	132	0.285104
PSMB9	ENSG00000240065	34	128	0.285613
RUNX1T1	ENSG00000079102	45	168	0.288013
FAM64A	ENSG00000129195	22	82	0.288482
PLXNC1	ENSG00000136040	18	67	0.288873
HMOX1	ENSG00000100292	263	977	0.289448
PSIP1	ENSG00000164985	120	445	0.289955
LRRC20	ENSG00000172731	111	411	0.290396
ANO4	ENSG00000151572	131	485	0.290428
TTLL3	ENSG00000214021	22	81	0.292043
SLC16A5	ENSG00000170190	22	81	0.292043
CTHRC1	ENSG00000164932	487	1792	0.292214
SLC3A2	ENSG00000168003	1121	4116	0.292846
PDE4D	ENSG00000113448	24	88	0.29325
CSDC2	ENSG00000172346	381	1393	0.294092
FAM213A	ENSG00000122378	107	391	0.29425
IFITM1	ENSG00000185885	17	62	0.294827
G6PD	ENSG00000160211	920	3353	0.295028
HCFC1R1	ENSG00000103145	148	539	0.295245
WDSUB1	ENSG00000196151	24	87	0.296621
NTN4	ENSG00000074527	538	1935	0.298958
EMP2	ENSG00000213853	55	197	0.300197
LPAR3	ENSG00000171517	40	142	0.302887
ARID5B	ENSG00000150347	502	1782	0.302904
CEBPD	ENSG00000221869	356	1259	0.304042
RNF157	ENSG00000141576	83	293	0.304593
PLSCR1	ENSG00000188313	89	314	0.304768
TRIM16L	ENSG00000108448	36	127	0.304795
KIF26B	ENSG00000162849	131	462	0.304887
PRKAR2B	ENSG00000005249	44	155	0.305232
NYNRIN	ENSG00000205978	157	552	0.305823
CFH	ENSG00000000971	101	355	0.305916
CLCN6	ENSG00000011021	199	694	0.308321
PIM1	ENSG00000137193	85	295	0.309818
PDZRN3	ENSG00000121440	68	235	0.311136
RNF208	ENSG00000212864	50	172	0.312573
MFAP2	ENSG00000117122	130	447	0.312713
SIX1	ENSG00000126778	272	935	0.3128
NOV	ENSG00000136999	69	237	0.313047
CC2D2A	ENSG00000048342	116	398	0.313389
SCX	ENSG00000260428	33	113	0.314011
INSIG1	ENSG00000186480	885	3029	0.314162
PAMR1	ENSG00000149090	780	2658	0.315536
HSD17B11	ENSG00000198189	52	177	0.315893
PLEKHF1	ENSG00000166289	101	343	0.316619
TRIM47	ENSG00000132481	58	196	0.318186
SCN1B	ENSG00000105711	90	303	0.319381
AMOT	ENSG00000126016	47	158	0.319853
DDX60	ENSG00000137628	25	84	0.320015
CPEB1	ENSG00000214575	39	131	0.320113
ANKRD10	ENSG00000088448	137	460	0.320237
NRGN	ENSG00000154146	14	47	0.320287
RGS17	ENSG00000091844	65	218	0.320602
RPL39L	ENSG00000163923	18	60	0.322575
GSTM4	ENSG00000168765	65	216	0.323571
TOM1L1	ENSG00000141198	19	63	0.324282
RGS2	ENSG00000116741	19	63	0.324282
FST	ENSG00000134363	522	1727	0.325003
PCK2	ENSG00000100889	158	522	0.325459
SOCS1	ENSG00000185338	145	479	0.325493
RASGRF2	ENSG00000113319	208	681	0.328417
GYG2	ENSG00000056998	44	144	0.328549
GPC6	ENSG00000183098	147	480	0.329295
CSF1	ENSG00000184371	532	1730	0.330655
FRG1BP	ENSG00000149531	16	52	0.330846
CEBPG	ENSG00000153879	131	425	0.33143
HSPBAP1	ENSG00000169087	21	68	0.332062
NR2F1	ENSG00000175745	357	1154	0.332638
CSAD	ENSG00000139631	13	42	0.332815
DCLK2	ENSG00000170390	44	142	0.333176
IDH1	ENSG00000138413	585	1881	0.334408
TRANK1	ENSG00000168016	81	260	0.334982
PROS1	ENSG00000184500	130	416	0.336016
RAB3IL1	ENSG00000167994	276	879	0.337621
MAGI2	ENSG00000187391	83	264	0.338052
SLIT2	ENSG00000145147	185	588	0.338301
EYA4	ENSG00000112319	51	162	0.338505
LIAS	ENSG00000121897	18	57	0.339553
MASP1	ENSG00000127241	80	253	0.34
TMEM35	ENSG00000126950	316	996	0.341144
ANK2	ENSG00000145362	181	570	0.341439
MVD	ENSG00000167508	887	2792	0.3416
UBE2C	ENSG00000175063	21	66	0.342125
FIBCD1	ENSG00000130720	351	1099	0.343415
HSD3B7	ENSG00000099377	16	50	0.34408
PARP3	ENSG00000041880	60	187	0.345
GAL3ST4	ENSG00000197093	44	137	0.345336
SLC16A4	ENSG00000168679	53	165	0.345383
PCDHGB5	ENSG00000276547	163	506	0.346375
SNTB1	ENSG00000172164	211	653	0.347439
LTBP4	ENSG00000090006	1548	4787	0.34771
DHCR24	ENSG00000116133	1821	5623	0.348218
RP11-347C12.3	ENSG00000258130	23	71	0.34832
PPAP2B	ENSG00000162407	214	659	0.349171
RPS6KA2	ENSG00000071242	558	1718	0.349237
NTNG2	ENSG00000196358	41	126	0.349883
KAZALD1	ENSG00000107821	56	172	0.350081
PGM5	ENSG00000154330	73	224	0.350416
DDR2	ENSG00000162733	1613	4943	0.350876
FOXM1	ENSG00000111206	52	159	0.351654
FDPS	ENSG00000160752	217	662	0.352461
KIF20A	ENSG00000112984	25	76	0.353701
BMF	ENSG00000104081	51	155	0.353792
CALHM2	ENSG00000138172	78	237	0.35388
ATF4	ENSG00000128272	1622	4924	0.354195
DDIT4	ENSG00000168209	205	622	0.354383
TGIF1	ENSG00000177426	258	781	0.355204
S1PR1	ENSG00000170989	44	133	0.355722
SOD2	ENSG00000112096	2397	7238	0.356089
LPAR2	ENSG00000064547	24	72	0.358417
SVBP	ENSG00000177868	20	60	0.358417
DKK1	ENSG00000107984	53	159	0.358417
MROH6	ENSG00000204839	16	48	0.358417
PIP4K2A	ENSG00000150867	215	642	0.360091
ECHDC2	ENSG00000121310	59	176	0.360453
PRSS12	ENSG00000164099	526	1563	0.361856
TRIM59	ENSG00000213186	26	77	0.363071
DHCR7	ENSG00000172893	1379	4065	0.364765
LIPE	ENSG00000079435	15	44	0.366562
ARMC9	ENSG00000135931	417	1223	0.366622
NPC1	ENSG00000141458	338	991	0.366735
MSMO1	ENSG00000052802	834	2444	0.366922
MILR1	ENSG00000271605	14	41	0.367159
PKN3	ENSG00000160447	25	73	0.368236
TK1	ENSG00000167900	71	207	0.368806
JAM2	ENSG00000154721	22	64	0.369617
HMGCR	ENSG00000113161	507	1474	0.369845
GTSE1	ENSG00000075218	31	90	0.370364
DHRS3	ENSG00000162496	29	84	0.371217
AMPH	ENSG00000078053	28	81	0.371691
SESN2	ENSG00000130766	487	1408	0.371908
SLC16A13	ENSG00000174327	26	75	0.372753
AKNA	ENSG00000106948	227	654	0.373214
PARP11	ENSG00000111224	32	92	0.374
GAS7	ENSG00000007237	32	92	0.374
PKIG	ENSG00000168734	407	1170	0.37404
LSS	ENSG00000160285	2124	6099	0.37446
HERPUD1	ENSG00000051108	406	1165	0.374722
FAM43A	ENSG00000185112	152	436	0.374858
PKDCC	ENSG00000162878	173	496	0.375037
CCDC102B	ENSG00000150636	30	86	0.375087
ALDH1L2	ENSG00000136010	297	851	0.375263
PTGS1	ENSG00000095303	504	1441	0.376076
PSPH	ENSG00000146733	125	357	0.376488
ETV4	ENSG00000175832	92	262	0.377569
TNFAIP8	ENSG00000145779	65	185	0.377791
IDI1	ENSG00000067064	431	1223	0.378931
ARL4A	ENSG00000122644	24	68	0.3795
BTN3A3	ENSG00000111801	66	187	0.3795
LONRF1	ENSG00000154359	54	153	0.3795
IFRD1	ENSG00000006652	116	328	0.380271
SQLE	ENSG00000104549	887	2507	0.380433
TRAPPC6A	ENSG00000007255	57	161	0.380679
MOXD1	ENSG00000079931	509	1436	0.38113
OSBP2	ENSG00000184792	77	217	0.38154
EEPD1	ENSG00000122547	93	262	0.381673
IFIT3	ENSG00000119917	70	197	0.382068
MAP3K5	ENSG00000197442	217	608	0.383765
SNED1	ENSG00000162804	150	420	0.384018
CA11	ENSG00000063180	25	70	0.384018
GABARAPL1	ENSG00000139112	782	2189	0.384123
LPIN1	ENSG00000134324	760	2127	0.384198
DOCK9	ENSG00000088387	134	375	0.384223
PRUNE2	ENSG00000106772	73	202	0.38858
PARP8	ENSG00000151883	68	188	0.38892
CIT	ENSG00000122966	34	94	0.38892
EPAS1	ENSG00000116016	3986	10998	0.389702
TXNRD1	ENSG00000198431	2349	6474	0.390139
LIMD2	ENSG00000136490	190	522	0.391374
RALGPS2	ENSG00000116191	184	505	0.391774
STAT5A	ENSG00000126561	27	74	0.392321
ACSS2	ENSG00000131069	291	797	0.392594
RASA4	ENSG00000105808	19	52	0.39288
ZBTB12	ENSG00000204366	56	153	0.393556
STAT2	ENSG00000170581	624	1700	0.39468
BTN3A1	ENSG00000026950	78	212	0.395611
NDN	ENSG00000182636	180	489	0.395798
ACSL3	ENSG00000123983	872	2368	0.395954
HIST1H4J	ENSG00000197238	7	19	0.396145
MLPH	ENSG00000115648	219	591	0.398443
C6orf48	ENSG00000204387	795	2145	0.398519
SHC4	ENSG00000185634	22	59	0.400941
LDLR	ENSG00000130164	2398	6430	0.401003
TNS2	ENSG00000111077	368	986	0.40131
CDC42EP5	ENSG00000167617	509	1359	0.402724
ACBD4	ENSG00000181513	36	96	0.403219
SLC14A1	ENSG00000141469	242	645	0.403427
ETV1	ENSG00000006468	161	427	0.405422
TCEA1	ENSG00000187735	562	1490	0.405564
LMOD1	ENSG00000163431	165	437	0.405987
HDAC5	ENSG00000108840	530	1403	0.406188
PLEKHA4	ENSG00000105559	408	1080	0.406206
SLC7A2	ENSG00000003989	90	238	0.406607
TCN2	ENSG00000185339	100	264	0.407292
HSPA5	ENSG00000044574	7032	18561	0.407368
CCDC66	ENSG00000180376	22	58	0.407853
VASN	ENSG00000168140	2482	6526	0.408944
LMO7	ENSG00000136153	435	1143	0.409216
DHX58	ENSG00000108771	16	42	0.409619
FDFT1	ENSG00000079459	1755	4602	0.410053
PTGIR	ENSG00000160013	37	97	0.410147
NATD1	ENSG00000274180	211	552	0.41101
CRACR2B	ENSG00000177685	13	34	0.411125
SLC29A4	ENSG00000164638	213	557	0.411182
ZNRD1	ENSG00000066379	18	47	0.411798
ARHGAP32	ENSG00000134909	63	164	0.413053
MAN1C1	ENSG00000117643	193	502	0.413393
TMEM256	ENSG00000205544	5	13	0.413558
RPP25	ENSG00000178718	52	135	0.41417
JDP2	ENSG00000140044	298	773	0.414521
DOCK11	ENSG00000147251	142	368	0.414906
LITAF	ENSG00000189067	961	2490	0.414986
CCNB2	ENSG00000157456	22	57	0.415009
FBN2	ENSG00000138829	982	2540	0.415707
ASF1B	ENSG00000105011	12	31	0.416226
SEMA6B	ENSG00000167680	36	93	0.416226
TSPAN10	ENSG00000182612	122	315	0.416446
RAVER2	ENSG00000162437	43	111	0.416538
JPH2	ENSG00000149596	107	276	0.416854
TCP11L2	ENSG00000166046	33	85	0.41745
ROBO3	ENSG00000154134	225	579	0.417843
CPS1	ENSG00000021826	28	72	0.418153
C1RL	ENSG00000139178	144	370	0.418476
ZNF575	ENSG00000176472	37	95	0.418782
IFI16	ENSG00000163565	509	1306	0.419068
SOX4	ENSG00000124766	691	1769	0.42001
THOC6	ENSG00000131652	79	202	0.420519
PDGFRA	ENSG00000134853	432	1104	0.42075
SHMT2	ENSG00000182199	1140	2909	0.421377
DLGAP5	ENSG00000126787	31	79	0.421934
C6orf226	ENSG00000221821	22	56	0.42242
GSTM2	ENSG00000213366	132	336	0.42242
GLIS2	ENSG00000126603	228	580	0.422684
CENPF	ENSG00000117724	76	193	0.423414
GIN1	ENSG00000145723	15	38	0.424441
FTH1	ENSG00000167996	2753	6974	0.424457
SSX2IP	ENSG00000117155	55	139	0.425459
SLC7A5	ENSG00000103257	1403	3545	0.42555
CDC6	ENSG00000094804	21	53	0.426042
POU6F1	ENSG00000184271	42	106	0.426042
PECR	ENSG00000115425	21	53	0.426042
SIGLEC15	ENSG00000197046	21	53	0.426042
FZD9	ENSG00000188763	29	73	0.427154
SLC1A4	ENSG00000115902	49	123	0.428352
ACAT2	ENSG00000120437	177	444	0.428647
KIAA1614	ENSG00000135835	71	178	0.428892
CENPM	ENSG00000100162	10	25	0.4301
GPC2	ENSG00000213420	20	50	0.4301
MRPS17	ENSG00000239789	14	35	0.4301
SOX11	ENSG00000176887	278	695	0.4301
SNN	ENSG00000184602	372	929	0.430563
DTNA	ENSG00000134769	81	202	0.431165
PKIA	ENSG00000171033	35	87	0.432572
ALDH2	ENSG00000111275	262	650	0.433408
FRY	ENSG00000073910	188	466	0.433792
C10orf10	ENSG00000165507	76	188	0.434675
NEK3	ENSG00000136098	36	89	0.434933
MTHFD2	ENSG00000065911	316	781	0.435056
NEK9	ENSG00000119638	490	1211	0.435072
FAIM	ENSG00000158234	17	42	0.43522
COL6A3	ENSG00000163359	27835	68716	0.435555
FLVCR1	ENSG00000162769	47	116	0.435662
GAS1	ENSG00000180447	77	190	0.435759
USP3	ENSG00000140455	45	111	0.435912
CD55	ENSG00000196352	170	419	0.436259
ACYP1	ENSG00000119640	13	32	0.43682
KIF18A	ENSG00000121621	26	64	0.43682
TBC1D8	ENSG00000204634	26	64	0.43682
FASN	ENSG00000169710	7774	19129	0.43698
PGD	ENSG00000142657	1126	2768	0.437403
SLC1A5	ENSG00000105281	1136	2792	0.437494
GALK2	ENSG00000156958	46	113	0.437712
ID2	ENSG00000115738	68	167	0.437826
EBP	ENSG00000147155	108	265	0.438215
CLCN4	ENSG00000073464	51	125	0.438702
FERMT3	ENSG00000149781	20	49	0.438878
BEST1	ENSG00000167995	29	71	0.439187
PCSK4	ENSG00000115257	18	44	0.439875
LDB2	ENSG00000169744	72	176	0.439875
RNASEK	ENSG00000219200	9	22	0.439875
HABP4	ENSG00000130956	338	825	0.440527
C14orf1	ENSG00000133935	250	609	0.4414
GALM	ENSG00000143891	101	246	0.441464
CBS	ENSG00000160200	74	180	0.442047
KDELC2	ENSG00000178202	162	394	0.442108
DLG3	ENSG00000082458	119	289	0.44275
VAMP4	ENSG00000117533	166	403	0.442907
FBLN2	ENSG00000163520	283	687	0.442934
PRR16	ENSG00000184838	110	267	0.442987
CDCA3	ENSG00000111665	26	63	0.443754
BHLHE40	ENSG00000134107	320	775	0.443974
ANKRD28	ENSG00000206560	292	707	0.444092
GSTM1	ENSG00000134184	50	121	0.444318
SREBF1	ENSG00000072310	1625	3932	0.444375
TMEM60	ENSG00000135211	91	220	0.444762
ALDH3B1	ENSG00000006534	426	1029	0.445147
ZNF621	ENSG00000172888	141	340	0.445912
CLUAP1	ENSG00000103351	56	135	0.44603
ARPIN	ENSG00000242498	93	224	0.446421
KLHL24	ENSG00000114796	187	450	0.446826
PCDHGA7	ENSG00000253537	47	113	0.447228
H1FX	ENSG00000184897	224	538	0.447688
BST1	ENSG00000109743	35	84	0.448021
FAM76B	ENSG00000077458	38	91	0.449005
PARP9	ENSG00000138496	68	162	0.451339
DARS2	ENSG00000117593	63	150	0.451605
NDUFA4L2	ENSG00000185633	24	57	0.452737
PLAC9	ENSG00000189129	16	38	0.452737
SC5D	ENSG00000109929	306	726	0.453205
BAMBI	ENSG00000095739	86	204	0.453292
EMP1	ENSG00000134531	1502	3562	0.453404
DVL2	ENSG00000004975	895	2121	0.453724
SEPSECS	ENSG00000109618	19	45	0.453994
PMP22	ENSG00000109099	152	360	0.453994
RBM43	ENSG00000184898	58	137	0.455215
CDH6	ENSG00000113361	47	111	0.455286
LBH	ENSG00000213626	1553	3660	0.456247
VGF	ENSG00000128564	837	1971	0.456613
PYCARD	ENSG00000103490	31	73	0.456613
AHSA2	ENSG00000173209	62	146	0.456613
PCDH7	ENSG00000169851	134	315	0.457408
ERAP1	ENSG00000164307	363	852	0.458117
FAM117A	ENSG00000121104	26	61	0.458303
CA12	ENSG00000074410	151	354	0.458652
PLXND1	ENSG00000004399	771	1807	0.458781
DBI	ENSG00000155368	484	1134	0.458925
SLC25A40	ENSG00000075303	38	89	0.459095
MAMLD1	ENSG00000013619	56	131	0.459649
MYLK	ENSG00000065534	6168	14419	0.459958
MSRA	ENSG00000175806	83	194	0.46003
MMD	ENSG00000108960	86	201	0.460057
GUSB	ENSG00000169919	199	465	0.460161
CCDC78	ENSG00000162004	21	49	0.460821
FAM228B	ENSG00000219626	12	28	0.460821
NBPF3	ENSG00000142794	111	259	0.460821
BTN3A2	ENSG00000186470	102	238	0.460821
C10orf54	ENSG00000107738	33	77	0.460821
NCAPG2	ENSG00000146918	70	163	0.461764
ELOVL6	ENSG00000170522	310	721	0.462313
STXBP5	ENSG00000164506	209	486	0.462402
CLIP2	ENSG00000106665	2334	5427	0.462435
CDKN1B	ENSG00000111276	148	344	0.462608
SNCB	ENSG00000074317	34	79	0.462766
PLD1	ENSG00000075651	90	209	0.463026
CNOT6L	ENSG00000138767	56	130	0.463185
LURAP1L	ENSG00000153714	206	478	0.463392
GPR173	ENSG00000184194	44	102	0.463833
GAB1	ENSG00000109458	88	204	0.463833
GLUL	ENSG00000135821	709	1635	0.46627
ACACA	ENSG00000278540	889	2044	0.46766
SPIRE2	ENSG00000204991	64	147	0.468136
C7orf31	ENSG00000153790	17	39	0.468699
LRRC32	ENSG00000137507	232	532	0.468906
NCAM2	ENSG00000154654	48	110	0.4692
S100A13	ENSG00000189171	31	71	0.469475
TEF	ENSG00000167074	97	222	0.469816
GAS2L3	ENSG00000139354	49	112	0.470422
ZNF350	ENSG00000256683	14	32	0.470422
HHEX	ENSG00000152804	88	201	0.470756
MYLIP	ENSG00000007944	39	89	0.471177
SATB1	ENSG00000182568	160	365	0.471342
ADAL	ENSG00000168803	25	57	0.471601
PDE4B	ENSG00000184588	18	41	0.472061
MTSS1	ENSG00000170873	204	464	0.472739
NAB2	ENSG00000166886	690	1569	0.472863
RBMXL1	ENSG00000213516	44	100	0.47311
BUB1B	ENSG00000156970	22	50	0.47311
CEP57	ENSG00000166037	125	284	0.473261
GLCCI1	ENSG00000106415	168	381	0.474126
BTG1	ENSG00000133639	236	535	0.474316
LPAR1	ENSG00000198121	1628	3687	0.474778
ARHGEF19	ENSG00000142632	34	77	0.474786
FAM118A	ENSG00000100376	125	283	0.474934
SYTL2	ENSG00000137501	478	1082	0.475018
COL4A3BP	ENSG00000113163	426	964	0.475162
HSPA12A	ENSG00000165868	170	384	0.476022
PRKG1	ENSG00000185532	178	402	0.476106
DYRK4	ENSG00000010219	31	70	0.476182
GPX4	ENSG00000167468	3424	7728	0.476405
RAD51D	ENSG00000185379	47	106	0.476762
GORAB	ENSG00000120370	63	142	0.477047
DPYSL3	ENSG00000113657	1097	2472	0.477164
CYGB	ENSG00000161544	510	1149	0.477265
C1orf21	ENSG00000116667	99	223	0.477353
TCF12	ENSG00000140262	537	1209	0.477592
POT1	ENSG00000128513	44	99	0.477889
SDR39U1	ENSG00000100445	20	45	0.477889
ZFP69B	ENSG00000187801	24	54	0.477889
ADGRA2	ENSG00000020181	3384	7606	0.478391
ADCY3	ENSG00000138031	166	373	0.478529
CHKA	ENSG00000110721	73	164	0.478617
PFKFB2	ENSG00000123836	65	146	0.478707
ZNF773	ENSG00000152439	37	83	0.479328
TMCO4	ENSG00000162542	128	287	0.479554
BUB1	ENSG00000169679	29	65	0.479727
ARHGEF2	ENSG00000116584	1169	2618	0.480125
RASSF3	ENSG00000153179	597	1336	0.480482
ATHL1	ENSG00000142102	115	257	0.481143
TWIST1	ENSG00000122691	210	469	0.481455
CEP70	ENSG00000114107	39	87	0.482009
GRAMD3	ENSG00000155324	48	107	0.482355
ASAP3	ENSG00000088280	188	419	0.482451
FAM161B	ENSG00000156050	35	78	0.482484
NCAPG	ENSG00000109805	22	49	0.482765
SPRY1	ENSG00000164056	44	98	0.482765
SREBF2	ENSG00000198911	1755	3907	0.482996
PTK7	ENSG00000112655	1997	4439	0.483729
MTMR11	ENSG00000014914	45	100	0.483862
FRAT1	ENSG00000165879	18	40	0.483862
ENDOV	ENSG00000173818	131	291	0.484047
FLT1	ENSG00000102755	41	91	0.484453
OGG1	ENSG00000114026	110	244	0.484744
PSME1	ENSG00000092010	509	1128	0.485197
TTC39B	ENSG00000155158	47	104	0.48593
PYROXD2	ENSG00000119943	175	387	0.486224
BEX4	ENSG00000102409	197	435	0.486952
MEIS2	ENSG00000134138	154	340	0.487025
TMEM204	ENSG00000131634	53	117	0.487079
TCEAL7	ENSG00000182916	87	192	0.487223
MANF	ENSG00000145050	567	1251	0.487343
XPOT	ENSG00000184575	1139	2508	0.488321
MREG	ENSG00000118242	15	33	0.48875
ANGPTL2	ENSG00000136859	1986	4369	0.488772
E2F7	ENSG00000165891	271	596	0.488914
AVPI1	ENSG00000119986	423	930	0.489065
TAF1D	ENSG00000166012	188	413	0.48946
ZNF133	ENSG00000125846	61	134	0.489479
QPCT	ENSG00000115828	21	46	0.490875
KIF13B	ENSG00000197892	226	495	0.490922
RILP	ENSG00000167705	48	105	0.491543
MBD6	ENSG00000166987	310	678	0.491633
CCDC28A	ENSG00000024862	43	94	0.49187
ATP2B1	ENSG00000070961	704	1537	0.492502
RHOBTB1	ENSG00000072422	230	502	0.492644
CREBRF	ENSG00000164463	161	351	0.493206
TNFRSF10A	ENSG00000104689	39	85	0.49335
P2RX4	ENSG00000135124	67	146	0.493437
NAPRT	ENSG00000147813	85	185	0.494034
CLDN11	ENSG00000013297	3434	7471	0.494232
DYNC2H1	ENSG00000187240	194	422	0.494309
RNF182	ENSG00000180537	63	137	0.494458
PPARD	ENSG00000112033	604	1313	0.494631
UBE2L6	ENSG00000156587	319	693	0.494956
ALKBH3	ENSG00000166199	64	139	0.495079
FLOT1	ENSG00000137312	1129	2452	0.495089
PARP10	ENSG00000178685	99	215	0.495115
SYNE3	ENSG00000176438	306	664	0.495522
ARHGAP12	ENSG00000165322	218	473	0.49557
ARNT2	ENSG00000172379	329	712	0.49685
TRIM2	ENSG00000109654	318	688	0.496991
EIF4EBP1	ENSG00000187840	730	1579	0.497107
IFT172	ENSG00000138002	105	227	0.497362
COL16A1	ENSG00000084636	1271	2747	0.497504
SLCO3A1	ENSG00000176463	87	188	0.497589
PCCA	ENSG00000175198	56	121	0.497636
ZFPM2	ENSG00000169946	50	108	0.497801
CCDC120	ENSG00000147144	63	136	0.498094
PNRC1	ENSG00000146278	338	729	0.498538
ADA	ENSG00000196839	32	69	0.498667
SMIM19	ENSG00000176209	45	97	0.498827
FANCE	ENSG00000112039	45	97	0.498827
MAN2C1	ENSG00000140400	297	640	0.498983
METTL4	ENSG00000101574	26	56	0.499223
CAND2	ENSG00000144712	98	211	0.499405
TOB1	ENSG00000141232	330	710	0.499764
GXYLT2	ENSG00000172986	73	157	0.499957

## Sheet: summary
Upregulated genes in CUGexp+ cells	Downregulated genes in CUGexp+ cells	Upregulated genes overlapping between CUGexp+ cells(our data) and DM1 myoblasts(Todorow et al.)	Upregulated genes overlapping between CUGexp+ cells(our data) and DM1 myotubes(Todorow et al.)	Downregulated genes overlapping between CUGexp+ cells(our data) and DM1 myoblasts(Todorow et al.)	Downregulated genes overlapping between CUGexp+ cells(our data) and DM1 myotubes(Todorow et al.)
ANGPTL4	CTSK	ADAMTS12	PTPRF	SALL1	SLFN11
IGFBP3	PTGDS	PKNOX2	HSPG2	DCN	GPNMB
NTNG1	OLFML2A	SORCS2	COL4A2	MCTP1	CTHRC1
KRTAP2-3	GPNMB	COL4A2		QPCT	PRRX1
ADAM12	KREMEN1	ADAMTS14		MAPK13	HMOX1
AK4	FABP3			GSTM1	UBE2L6
ANKRD1	SOD3			SOD2	C1S
TRBV12-4	COL15A1			HMOX1	IFIT3
LAMC2	TMEM119			CD55	FTH1
ADAMTS12	TNFAIP2			QPRT
EDN1	C1R			LPAR1
L1CAM	APOE
B4GALT6	IGDCC4
TGFB2	NNAT
CNN1	FAM129A
F3	FBLL1
TFPI2	LPPR3
CPA4	DMKN
SERPINE1	SCD
AKAP12	CD4
HBEGF	HES6
C3	ADM2
PCSK1N	MDK
CH507-42P11.8	TRIB3
RGMB	PTGER1
RGS4	PRDM8
SORCS2	DDIT3
NRK	OLR1
PLCB4	PHGDH
TXNIP	LRRC49
MMP1	VAT1L
EDIL3	CEMIP
COL4A1	SLC6A9
BMPER	SLC15A3
RHOD	SLC7A11
PKNOX2	VWA5A
SERPINI1	UNC5B
COL1A1	CYP27A1
SPARC	TM7SF2
SULF2	SERPINF1
NOG	SLFN11
LAMB3	FADS2
ULBP2	PRRX1
PPP1R13L	CLDN23
PLOD2	CDKN1C
HIST1H4H	HNMT
MLKL	TCEA3
LOXL2	HSPA2
CCND2	PCDH18
G0S2	ABCC3
ARHGDIB	SV2A
NPAS1	SELENBP1
RORA	MFAP4
SEMA7A	HSD17B7
RPL26	NQO1
PKIB	NR1H3
MEST	PCOLCE
ADAM19	TRPA1
ETNK2	FBXO32
DMD	PTN
KCTD12	DCN
MSX1	PODNL1
FIBIN	FBLN1
TSPAN13	CLU
COL4A5	FAM65C
FZD8	TCF7
MYCBP	PRTFDC1
SEMA6A	CTSH
GPR155	UBA7
APLP1	GPR162
WNT16	QPRT
OXTR	BAALC
LDHA	TMEM130
ID3	PLA2G16
ENC1	IFI35
COL8A1	HSD17B14
OTUB2	FADS1
NAALADL2	AC024060.1
CASP3	SCARA3
SCUBE3	ASNS
CDK6	NUPR1
TNFRSF11B	PALM
UACA	MAPK13
FBXL16	ITPKA
B4GALNT1	TNFRSF19
RASSF7	PSAT1
CPE	PLTP
NREP	CHAC1
CCNE1	SALL1
XRCC4	CCDC74A
PROSER2	CTSS
IGFBP7	HIST3H2A
ADAMTS2	COLEC12
HIST1H2BK	DNALI1
ARHGAP29	SNCA
HSPG2	FGD4
PTPRF	DCHS1
SPON2	C20orf96
KDELC1	ZNF853
HIF1A	GPRC5B
IL11	OPLAH
GPHN	OLFML3
SCD5	KIAA1211
TGFBI	SYNGR3
GLIPR1	LAMA5
KBTBD8	S100A4
CLDN1	C14orf93
TNFRSF10C	MSC
ABTB2	KIAA0101
SRPX2	ALDOC
TGM2	CPNE7
KIAA1549L	THEMIS2
PLXNA2	GRASP
SLC39A8	WARS
CDCP1	C1S
TPM1	TMEM97
MMP16	KRT19
PLAU	HMGB2
RHOB	HTRA3
EREG	MCTP1
ADAMTSL1	FAHD2B
GYS1	C1orf56
CHST11	MATN2
KRT18	PPARG
MT2A	MMAB
HHAT	SETDB2
BAK1	CASP1
SYTL4	CHRM2
ADAMTS1	DBP
PRICKLE1	GNG2
HIST1H2BD	SMCO4
DCBLD2	RELN
C9orf117	TNFRSF1B
SLC9A7	PDE5A
MAP3K7CL	HMGCS1
SLC16A3	PRRX2
NEGR1	PSMB9
XXYLT1	RUNX1T1
SLC1A1	FAM64A
TAGLN	PLXNC1
LPXN	HMOX1
C22orf23	PSIP1
FLNC	LRRC20
IL1RAP	ANO4
RAB6B	TTLL3
KLHL29	SLC16A5
IGFBP4	CTHRC1
NUAK2	SLC3A2
TNFAIP1	PDE4D
AC091180.1	CSDC2
MLLT11	FAM213A
DUSP8	IFITM1
PPME1	G6PD
FSTL1	HCFC1R1
DUSP23	WDSUB1
COL5A1	NTN4
ASPHD1	EMP2
SLC25A20	LPAR3
PLEKHN1	ARID5B
ENDOD1	CEBPD
SERPINB2	RNF157
P4HA1	PLSCR1
C2CD2	TRIM16L
MCAM	KIF26B
MARS2	PRKAR2B
SOX9	NYNRIN
RAI2	CFH
ANKRD34A	CLCN6
PNP	PIM1
NEDD4L	PDZRN3
FSTL3	RNF208
PSTPIP2	MFAP2
ADAMTS14	SIX1
ANKRD52	NOV
TDG	CC2D2A
SVEP1	SCX
COL4A2	INSIG1
TNFRSF10D	PAMR1
DIAPH3	HSD17B11
SPRN	PLEKHF1
RANBP6	TRIM47
NAV1	SCN1B
TMEM177	AMOT
FAM216A	DDX60
ICAM1	CPEB1
HK2	ANKRD10
CENPT	NRGN
	RGS17
	RPL39L
	GSTM4
	TOM1L1
	RGS2
	FST
	PCK2
	SOCS1
	RASGRF2
	GYG2
	GPC6
	CSF1
	FRG1BP
	CEBPG
	HSPBAP1
	NR2F1
	CSAD
	DCLK2
	IDH1
	TRANK1
	PROS1
	RAB3IL1
	MAGI2
	SLIT2
	EYA4
	LIAS
	MASP1
	TMEM35
	ANK2
	MVD
	UBE2C
	FIBCD1
	HSD3B7
	PARP3
	GAL3ST4
	SLC16A4
	PCDHGB5
	SNTB1
	LTBP4
	DHCR24
	RP11-347C12.3
	PPAP2B
	RPS6KA2
	NTNG2
	KAZALD1
	PGM5
	DDR2
	FOXM1
	FDPS
	KIF20A
	BMF
	CALHM2
	ATF4
	DDIT4
	TGIF1
	S1PR1
	SOD2
	LPAR2
	SVBP
	DKK1
	MROH6
	PIP4K2A
	ECHDC2
	PRSS12
	TRIM59
	DHCR7
	LIPE
	ARMC9
	NPC1
	MSMO1
	MILR1
	PKN3
	TK1
	JAM2
	HMGCR
	GTSE1
	DHRS3
	AMPH
	SESN2
	SLC16A13
	AKNA
	PARP11
	GAS7
	PKIG
	LSS
	HERPUD1
	FAM43A
	PKDCC
	CCDC102B
	ALDH1L2
	PTGS1
	PSPH
	ETV4
	TNFAIP8
	IDI1
	ARL4A
	BTN3A3
	LONRF1
	IFRD1
	SQLE
	TRAPPC6A
	MOXD1
	OSBP2
	EEPD1
	IFIT3
	MAP3K5
	SNED1
	CA11
	GABARAPL1
	LPIN1
	DOCK9
	PRUNE2
	PARP8
	CIT
	EPAS1
	TXNRD1
	LIMD2
	RALGPS2
	STAT5A
	ACSS2
	RASA4
	ZBTB12
	STAT2
	BTN3A1
	NDN
	ACSL3
	HIST1H4J
	MLPH
	C6orf48
	SHC4
	LDLR
	TNS2
	CDC42EP5
	ACBD4
	SLC14A1
	ETV1
	TCEA1
	LMOD1
	HDAC5
	PLEKHA4
	SLC7A2
	TCN2
	HSPA5
	CCDC66
	VASN
	LMO7
	DHX58
	FDFT1
	PTGIR
	NATD1
	CRACR2B
	SLC29A4
	ZNRD1
	ARHGAP32
	MAN1C1
	TMEM256
	RPP25
	JDP2
	DOCK11
	LITAF
	CCNB2
	FBN2
	ASF1B
	SEMA6B
	TSPAN10
	RAVER2
	JPH2
	TCP11L2
	ROBO3
	CPS1
	C1RL
	ZNF575
	IFI16
	SOX4
	THOC6
	PDGFRA
	SHMT2
	DLGAP5
	C6orf226
	GSTM2
	GLIS2
	CENPF
	GIN1
	FTH1
	SSX2IP
	SLC7A5
	CDC6
	POU6F1
	PECR
	SIGLEC15
	FZD9
	SLC1A4
	ACAT2
	KIAA1614
	CENPM
	GPC2
	MRPS17
	SOX11
	SNN
	DTNA
	PKIA
	ALDH2
	FRY
	C10orf10
	NEK3
	MTHFD2
	NEK9
	FAIM
	COL6A3
	FLVCR1
	GAS1
	USP3
	CD55
	ACYP1
	KIF18A
	TBC1D8
	FASN
	PGD
	SLC1A5
	GALK2
	ID2
	EBP
	CLCN4
	FERMT3
	BEST1
	PCSK4
	LDB2
	RNASEK
	HABP4
	C14orf1
	GALM
	CBS
	KDELC2
	DLG3
	VAMP4
	FBLN2
	PRR16
	CDCA3
	BHLHE40
	ANKRD28
	GSTM1
	SREBF1
	TMEM60
	ALDH3B1
	ZNF621
	CLUAP1
	ARPIN
	KLHL24
	PCDHGA7
	H1FX
	BST1
	FAM76B
	PARP9
	DARS2
	NDUFA4L2
	PLAC9
	SC5D
	BAMBI
	EMP1
	DVL2
	SEPSECS
	PMP22
	RBM43
	CDH6
	LBH
	VGF
	PYCARD
	AHSA2
	PCDH7
	ERAP1
	FAM117A
	CA12
	PLXND1
	DBI
	SLC25A40
	MAMLD1
	MYLK
	MSRA
	MMD
	GUSB
	CCDC78
	FAM228B
	NBPF3
	BTN3A2
	C10orf54
	NCAPG2
	ELOVL6
	STXBP5
	CLIP2
	CDKN1B
	SNCB
	PLD1
	CNOT6L
	LURAP1L
	GPR173
	GAB1
	GLUL
	ACACA
	SPIRE2
	C7orf31
	LRRC32
	NCAM2
	S100A13
	TEF
	GAS2L3
	ZNF350
	HHEX
	MYLIP
	SATB1
	ADAL
	PDE4B
	MTSS1
	NAB2
	RBMXL1
	BUB1B
	CEP57
	GLCCI1
	BTG1
	LPAR1
	ARHGEF19
	FAM118A
	SYTL2
	COL4A3BP
	HSPA12A
	PRKG1
	DYRK4
	GPX4
	RAD51D
	GORAB
	DPYSL3
	CYGB
	C1orf21
	TCF12
	POT1
	SDR39U1
	ZFP69B
	ADGRA2
	ADCY3
	CHKA
	PFKFB2
	ZNF773
	TMCO4
	BUB1
	ARHGEF2
	RASSF3
	ATHL1
	TWIST1
	CEP70
	GRAMD3
	ASAP3
	FAM161B
	NCAPG
	SPRY1
	SREBF2
	PTK7
	MTMR11
	FRAT1
	ENDOV
	FLT1
	OGG1
	PSME1
	TTC39B
	PYROXD2
	BEX4
	MEIS2
	TMEM204
	TCEAL7
	MANF
	XPOT
	MREG
	ANGPTL2
	E2F7
	AVPI1
	TAF1D
	ZNF133
	QPCT
	KIF13B
	RILP
	MBD6
	CCDC28A
	ATP2B1
	RHOBTB1
	CREBRF
	TNFRSF10A
	P2RX4
	NAPRT
	CLDN11
	DYNC2H1
	RNF182
	PPARD
	UBE2L6
	ALKBH3
	FLOT1
	PARP10
	SYNE3
	ARHGAP12
	ARNT2
	TRIM2
	EIF4EBP1
	IFT172
	COL16A1
	SLCO3A1
	PCCA
	ZFPM2
	CCDC120
	PNRC1
	ADA
	SMIM19
	FANCE
	MAN2C1
	METTL4
	CAND2
	TOB1
	GXYLT2
